# Supplementary material for: Multiple Co-Infecting Caliciviruses in Oral Fluid and Enteric Samples of Swine Detected by a Novel RT-qPCR Assay and a 3′RACE-PCR-NGS Method
Source: Viruses. 2025 Jan 30;17(2):193. doi: 10.3390/v17020193 (PMC11860220; doi:10.3390/v17020193)
Supplement: Supplementary file 1 [file viruses-17-00193-s001.zip]

Archive with 1 entries (1 files):
- viruses-3439014-supplementary.pdf
